# Supplementary material for: Mutation and selection explain why many eukaryotic centromeric DNA sequences are often A + T rich
Source: Nucleic Acids Res. 2021 Dec 20;50(1):579–96. doi: 10.1093/nar/gkab1219 (PMC8754631; doi:10.1093/nar/gkab1219)
Supplement: gkab1219_Supplemental_Files [file gkab1219_supplemental_files.zip]

Archive with 2 entries (2 files):
- Barbosa_et_al_ms_2021_suppdata_table_8.txt
- Barbosa_et_al_Supplementary_data_reduced.pdf
