# Supplementary material for: Mutation and selection explain why many eukaryotic centromeric DNA sequences are often A + T rich
Source: Nucleic Acids Res. 2021 Dec 20;50(1):579–96. doi: 10.1093/nar/gkab1219 (PMC8754631; doi:10.1093/nar/gkab1219)
Supplement: gkab1219_Supplemental_Files [file gkab1219_supplemental_files.zip › Barbosa_et_al_ms_2021_suppdata_table_8.txt]

Working name	Figure	File identifiers	Coverage_vector_coordinates	fasta file
Lab_Strain_cen_25_after	6C	WTCHG_856137_70135085	pombe_chromosome_2_pLAU43_cen25_deletion : 1614000:1624000	LS_cen_25_after.fasta
		WTCHG_856137_70145086
Lab_Strain_cen_25_before	6B	WTCHG_856137_70115083	pombe_chromosome_2_pLAU43_cen25 :1615000:1655000	LS_cen_25_before.fasta
		WTCHG_856137_70125084
Cen_25_before	4A	WTCHG_856137_70895065	Not_76_Chr_2_ref_25_before_50p213 : 121168:141382	Cen_25_before_combined.fasta
		WTCHG_856137_70905066
Cen_25_after	4A	WTCHG_856137_70955071	Not_76_Chr_2_ref_25_after_50p213: 123301:129405	Cen_25_after.fasta
		WTCHG_856137_70965072
Cen_28_before	4B	WTCHG_856137_70915067	Not_76_Chr_2_ref_28_before_50p213 : 121168:142078	Cen_28_before_combined.fasta
		WTCHG_856137_70925068
Cen_28_after	4B	WTCHG_856137_70015073	Not_76_Chr_2_ref_28_after_50p213: 123301:129400	Cen_28_after_combined.fasta
		WTCHG_856137_70025074
Cen_29_before	4C	WTCHG_856137_70935069	Not_76_Chr_2_ref_29_before_50p213 : 121168:142178	Cen_29_before_combined.fasta
		WTCHG_856137_70945070
Cen_29_after	4c	WTCHG_856137_70035075	Not_76_Chr_2_ref_29_after_50p213 : 121323:131034	Cen_29_after_combined.fasta
		WTCHG_856137_70045076
wee1	4E	WTCHG_856137_70095081	Not_76_Chr_2_373_wee1:121338:136982	wee1_combined.fasta
		WTCHG_856137_70105082
Lab_Strain_NeoCen_before	Supp_data_9H	WTCHG_856137_70155087	pombe_chromosome_2_pLAU43_NeoCen : 1615000:1658000	LS_NeoCen_II.fasta
		WTCHG_856137_70165088
Cen_1_before	3B	WTCHG_856137_70055077	Not_76_Chr_2_Cen_1_before_50p213 : 121168:139466	Not_76_Cen_1_before.fasta
		WTCHG_856137_70185090
Cen_2_before	Supp_data_9E	WTCHG_856137_70075079	Not_76_Chr_2_Cen_2_before_50p213: 121168:138866	Not_76_Cen_2_before.fasta
		WTCHG_856137_70085080
CBS_2777_control_unswapped	Supp_data_9A	WTCHG_261086_289	Not_76_chr2: 121338-133490	Not_76_empty_vector_before.fasta
		WTCHG_261086_290
Cen_8_unswapped	3A	WTCHG_261086_287	Not76_Chr2_BP3BxbUra_BP4Bxb_Cen8_Nat : 121168:144767	Not_76_Cen_8_before_combined.fasta
		WTCHG_261086_288
Cen_8_swapped	3A	WTCHG_261086_279	Not76_Chr2_Cen8_swapped : 121323:134596	Not_76_Cen_8_after_combined.fasta
		WTCHG_261086_280
Cen_5_unswapped	Supp_data_9B	WTCHG_261086_284	Not76_Chr2_BP3BxbUra_BP4Bxb_Cen5_Nat : 121168:142041	Not_76_Cen_5_before_combined.fasta
		WTCHG_261086_302
Cen_5_swapped	Supp_data_9B	WTCHG_261086_277	Not76_Chr2_Cen5_swapped : 121323:131898	Not_76_Cen_5_after_combined.fasta
		WTCHG_261086_278
Control_swapped	3D	WTCHG_261086_265	Not76_Chr2_Control_swapped : 3854830:3869830	Not_76_empty_vector_after_combined.fasta
		WTCHG_261086_266
alphoid_unswapped	Supp_data_9G	WTCHG_261086_285	Not76_Chr2_BP3BxbUra_BP4Bxb_Alphoid_Nat : 121168:141114	Not_76_alphoid_before_combined.fasta
		WTCHG_261086_286
376_cen_8	3E	WTCHG_261086_293	Not76_Chr3_Cen8Ade6 : 1:2456760	Not_76_Ade_6_cen_8_combined.fasta
		WTCHG_261086_294
C. acetobutylicum A+T rich before	Supp_data_9F	WTCHG_543859_265193	Not76_chr_2_AT_rich_before: 121168:141168	Not_76_Chr_2_AT_rich_before_combined.fasta
		WTCHG_543859_265181
C. acetobutylicum A+T rich after; pools	Supp_data_10F	WTCHG_543859_283167	Not76_chr2_ATrich_after:123301:128411	Not_76_ATrich_after_combined.fasta
		WTCHG_543859_284155
Art_Cen before	4D	WTCHG_543859_267169	Not_76_chr2_Art_Cen_from_concatamer_before_48p235:121168:1411	6 Not_76_Art_Cen_before_combined.fasta
		WTCHG_543859_268157
Art_Cen after_pools	4D	WTCHG_543859_291166	Not_76_Chr2_deleted_Art_Cen_after :123299:129207	Not_76_Art_Cen_after_combined.fasta
		WTCHG_543859_292154
Hot_concat_before	3C	WTCHG_543859_269145	Not76_chr2_Hot_region_concatamer_before: 121168:143168	Not_76_Chr_2_Hot_region_concatamer_before_combined.fasta
		WTCHG_543859_270133
Hot_concat_after_pools	3C	WTCHG_543859_293142	Not76_chr2_Hot_region_concatamer_after:123301:129550	Not_76_combined_Hot_region_concatamer_after.fasta
		WTCHG_543859_294130
4.4_Hot_concat_Hot_before	Supp_data_9E	WTCHG_543859_205141	Not76_chr2_4.4_Hot_region_concatamer_before: 121168:141168	Not_76_combined_4.4_Hot_before.fasta
		WTCHG_543859_206129
4.4_Hot_concat_after_pools	Supp_data_9E	WTCHG_543859_211164	Not76_chr2_4.4_Hot_region_concatamer_after: 121323:131323	Not_76_Chr_2_4.4_Hot_after_combined.fasta
		WTCHG_543859_212152
801_802; Cen8 at neo_cen	3F	WTCHG_543859_285143	Not76_Chr2_801_802: 1:3959979	Not_76_801_2_combined.fasta
		WTCHG_543859_286131
860_861_HighGC bent before	3G	WTCHG_543859_213140	Not76_chr2_Bent_High_GC_before: 121168:143168	Not76_combined_Bent_High_GC_before.fasta
		WTCHG_543859_214128
823_824_unbent before	3F	WTCHG_543859_277144	Not76_chr2_unbent_before: 121168:141168	Not_76_combined_unbent_before.fasta
		WTCHG_543859_278132
772_NeoCen_before	5A	WTCHG_543859_281191	Not_76_neocen_before : 121168:144168	772_combined_neocen_before.fasta
		WTCHG_543859_282179
839_840_Cen_8_at_neocen_in_strain_with_neocen	5B	WTCHG_543859_287119	Not76_chr2_mutant_cen_838_840 : 3853474:3877642	Not_76_combined_cen_8_839_840.fasta
		WTCHG_543859_288107
841_842_Cen_8_at_native_cen _in_strain_with_neocen	5C	WTCHG_543859_289190	Not76_chr2_control_old_cen_Cen8_841_842 : 1:3949925	Not_76_old_cen_Cen8_combined.fasta
		WTCHG_543859_290178
Cen_1_after_pools_1st_time_point	3B	WTCHG_543859_219163	Not_76_Chr_2_Cen_1_after_50p213 : 121323:129323	Not_76_combined_Cen_1_after_50p213.fasta
		WTCHG_543859_220151
Cen_1_after_pools_2nd_time_point	3B	WTCHG_543859_223115	Not_76_Chr_2_Cen_1_after_50p213 : 121323:129323	Not_76_combined_Cen_1_after_50p213.fasta
		WTCHG_543859_224103
